# Supplementary material for: ‘That's what makes me better’: Investigating children and adolescents' experiences of pain communication with healthcare professionals in paediatric rheumatology
Source: Eur J Pain. 2022 Oct 21;27(1):111–28. doi: 10.1002/ejp.2043 (PMC10092465; doi:10.1002/ejp.2043)
Supplement: Supplementary file 2 — Appendix S2 [file EJP-27-111-s002.xlsx]

## Sheet: Co-ordination of pain comm
	1.1 Expectation of pain communication	1.2 Purpose of pain communication	1.3 Mixed roles and values in parents’ pain reporting	1.4 Methods in pain communication	1.5 Specific questions asked about pain
Participant 1 (17 year old male)	I think it’s quite important, yeah. I don’t think it should be the only thing mentioned but it is very important obviously.	NOT DISCUSSED	NOT DISCUSSED	CYP: She would do an examination, send me off for bloods. I: You said about [the rheumatologist] using the CHAQ which has got a pain measure on it, does the physio use any pain measures with you, like a rating scale for pain or anything? CYP: I think verbally we might have done one to ten how bad it was and stuff like that.	I: When she looks at that what does she tend to ask you about it? CYP: What have you not been able to do? What can you still do? That sort of thing.
Participant 2 (15 year old male)	It’s important because that’s their job, isn’t it?... Like, I think that’s important...So you know what’s happening so they can do their job..	I think where it is because then you can decide if it’s arthritis or not.	Yeah, and then, like, if there’s anything else, and then we’ll say, like, if something’s been hurting or something, and then mum will say, and then we’ll just check that, as well as the check-up. If it’s important I just tell my mum. I: Yeah, and she tells... CYP: And then she does it, so if it’s that important then I just tell my mum.	Well, I lie on the bed and the she’ll, like, will touch, like, something, like my leg or something and say, does it hurt? Sometimes I get, like, survey things at the hospital and then I just do one and send them that.	How it’s been and stuff… if something’s been hurting or something...Where it is.
Participant 3 (18 year old female)	I think it's very important because that's why we've got an appointment, isn't it, to talk about any pain that's there.	Also it makes sure that I can have the best care given. Because I know [the consultant] is not a mind reader, she's not going to know if I'm in pain if I don't tell her.	The doctors. It wasn't [the consultant] but it was doctors, I can't remember who. But they were asking all the questions to my mum and I was sat there thinking this is my appointment, it should be me speaking. My mum doesn't know the pain that I'm in. She can see the pain that I'm in but she can't feel the pain I'm in. And then I stopped letting my mum come to appointments with me because it star…	it's really what I tell them and then they'll do like a mini assessment, so they'll…with hypermobility they like to stretch me. They'll lie me down on the bed and then they'll pull my leg and bring it up until it doesn't go up and then they'll do weird stuff in different directions. And then they'll press, especially on my knees, they'll be like tell me where the pain is and then they'll either p…	They ask me about what side of my body is hurting, where it's hurting, local, they try to localise the pain, try to get boundary where to work on...When I go and see {the rheumatologist), she sits me down and she asks me about obviously how my pain has been.
Participant 4 (15 year old male)	Because say if there’s like other people like when I first got it that didn’t want to talk about it, if they don’t ask, I probably wasn’t going to bring it up, so…	NOT DISCUSSED	It used to be my mum because I was like quite nervous, but now it’s just usually just me and my mum answers hard questions I won’t know anything about.	I: No. Do you fill in a CHAQ, because there’s a question…? CYP: Pardon? P: [Inaudible 18:15]… CYP: Oh, yeah, yeah. I: The questionnaire in the waiting room. CYP: Yeah, and I fill that out. I: Yeah, does she speak to you about that? CYP: No, usually just hand it to her so she can like look over it.	Not really, but it’s just like what…because when I first got diagnosed, I had pain pretty much everywhere, so it’s now just where have I had it recently.…just…yeah, like what it stops me doing at school and stuff because that’s like important. My wrists or I used to have it in my fingers, if they were hurting, I can’t write, they’d help me get like…send a letter to school saying stuff like I migh…
Participant 5 (8 year old male)	I think it’s pretty important.	I think it’s pretty important because if I don’t tell them about it then they’re not going to know what stretching’s best to do. Because when I say how it feels, that’s going to let them know what they need to know so they can suggest more stuff about, like, which painkillers I might need.	I: And does your dad ever say anything about how pain’s been to [the rheumatologist] CYP: Yes, he does talk to her. I: What does he say about how things have been? CYP: A lot of the things that I say.	So she does like my stretches and she moves around my foot and she bends it, like, to see how far I can do that, and she just keeps doing the main ones…she asks me if it hurts or not.	She [the rheumatologist] talks about how it’s been in that past couple of months, like has there been any changes with it, have I had any more limping and stuff like that…most of the time she asks have I been struggling with stretching my leg or been struggling more.
Participant 6 (9 year old female)	NOT DISCUSSED	NOT DISCUSSED	NOT DISCUSSED	NOT DISCUSSED	I: Okay, what about [the occupational therapist], did she ask you about pain..? CYP: Sometimes, like she mainly helped me, like, how do you find moving around and stuff, and how to, and she can try to find solutions.
Participant 7 (18 year old female)	Yes, I think it’s very important purely just because that’s the main reason I’m there. No, I think everything’s been really covered.	NOT DISCUSSED	And then sort of it’s sometimes they address things to mum where it’s sort of how have you noticed the pain’s been affecting her recently. That goes into medical terms that I have no clue what they mean, and sort of my mum tries... My mum sometimes is better at explaining things than I am because she sees it from the outside perspective. Because sometimes I’m having a really bad day, but I’ll jus…	Yes. So, it’s sort of review... We sort of review where I was last time, do an on-bed examination sort of. Then it’s like rate the pains, one to ten from this movement, this movement. And then we discuss pain, how I’ve been coping with it, has anything changed since and why. Stuff like that, really.It’s sort of a question and answer, really. Yes, OT. In OT they have a lot of sort of pain toolkits…	Sometimes I wish there was kind of a way of being able to break it down a bit easier to explain it. Obviously, I know it has to be asked, how has your pain been, but sometimes that’s such a broad question my brain then starts thinking of everything...What type of pain are you feeling, is it niggly pains, is it dull, where have you been feeling those pains. So, it’s always how have you been coping…
Participant 8 (13 year old female)	I’m fine explaining how much and how little pain I’m in ’cause it’s a part of my everyday life really and it has been for so long. So I think it’s just natural now for people to ask me how much or how little pain I’m in...But I think to be asked how much pain you’re in, I think it’s just generally one of the questions that you need to ask an arthritis patient really.	I think it’s really important because I think it shows that they care. And it is nice to be asked how I’ve been coping or how much pain I’m in because I think it just gets it off my chest really. ’Cause when I’m in pain I don’t really say anything. I think I’ve built my tolerance up quite a lot so to me I could be in a little bit of pain and to someone else with a really low pain tolerance or the…	I think it’s a bit of both really, depending on how I’ve been. If I’ve been quite bad my mum will always say I have been. But I think it works both ways really, she always asks my doctors and people like that, they always ask my mum questions and so does she really.I don’t think there has been because I’m always prepared, that’s why I’m going really. That’s what I always think. Every hospital app…	I: And so you said then about them asking on a scale of one-to-ten how much pain are you in. Do the different professionals use any tools to talk to you about pain? So do they give you anything that helps you write down how pain is? CYP: Not really, I don’t think. I don’t think I really need anything, I’m fine with saying I’ve been in nine out of ten of pain or anything like that.	She [the rheumatologist] normally asks if I’ve been coping with it or anything like that. She asks if I’ve had more bad days than good days...Yeah, she [the physiotherapist] asks me how much pain I’ve been in. Or how painful my exercises are to do, or if they’re getting any easier.
Participant 9 (18 year old female)	No, I come from a very open family where we share pretty much everything that we know, so why would you not tell your doctor things when it’s to benefit you in the end? To be honest with you I think it’s as good as it can be right now, there’s nothing that I can think of that I’d say oh I wish they’d had asked me that when I was at an appointment. Because they always make sure to cover everything.	Pretty important because obviously it can change, your body’s changing all the time and the way your body reacts to sensations and stuff is different for everybody. So making sure that it’s right for each individual person I think is quite important that they definitely check that and are consistent with it. Because there’s no point say asking somebody how their first appointment is and then aski…	Usually when I am experiencing something like a new sensation say pain wise, I always say to mum, oh I’ll mention it at physio and then I never do so she’s always on my case, you need to tell them about this.My mum doesn’t have it, it’s on my dad’s side but my mum does get chronic pain in her back and stuff. So sometimes she’ll ask questions about oh does this help for people who don’t have the c…	Yeah, usually numbers along it. On a scale of one to ten rate your pain kind of thing. They’re encouraging me to make a diary of an everyday day to make sure that it’s consistent with everything else.	Yeah, those sorts of things. I think depending on…it’s really important to tell a person where and the exact sensation because it can really…say like somebody is having pain in their abdomen, like where and what is the sensation? Because it could be appendicitis, it could be a diet problem. It really is…you have to be so very careful with what you say, where it is, the sensation and you have to b…
Participant 10 (13 year old female)	I think it’s very important.	I think it’s very important because then they can get like a proper like feel of like what the patient’s feeling and like what medication they need. And to like understand what this patient is going through.	CYP: Yeah, if I’ve forgotten something like, ‘cause I’m quite forgetful sometimes. I: Yeah. CYP: But that…other than that she just leaves me to talk to them. I: What type of things would you forget to say about pain that your mum would say? CYP: ‘Cause sometimes like with my fingers or my knees, like I miss something out, like and she says, oh yeah, did you say this hurts, and like yeah, it does.	They just ask us, but like when we go and we wait in like the waiting room they give us a sheet, and it says, give us a list of stuff and then it says on a sca…does this like, does it not hurt, moderately, not like a bit like a bit, and then yes, it’s very painful.	‘Cause I…like in the physio, it’s like moving and then when you’re doing the exercises it’s like does this hurt, does this, how much does it hurt and stuff like that. It’s like when [the rheumatologist] is like messing around with your fingers or knees, he’s like, does this hurt, how much does it hurt and stuff like that. I think at the start it was a bit more because they’re trying to figure out…
Participant 11 (12 year old female)	I think it’s important to tell them if I’ve been feeling that my joints have been bad or have been hurting me...because I know it’s really important. I think it’s quite important because if they don’t, then it could… Like, for example, like that time that I go to hospital and they ask if I’ve been in any pain, and I could have been. Then, like, it could have turned into me getting really bad arth…	I think it’s quite important because if they don’t, then it could… Like, for example, like that time that I go to hospital and they ask if I’ve been in any pain, and I could have been. Then, like, it could have turned into me getting really bad arthritis again and they maybe wouldn’t have been able to get all that medication that I needed.	Yeah, my mum sometimes says how I’ve been...She normally says that I’ve been fine, but I do complain a little bit when I walk home from school, but that’s really it, to be honest.	They have been doing it quite well, but I think they could make it a bit easier to answer. Like, maybe if they say: in the morning, if you get a scale between like one is the worst amount of pain… Well, no, one is the least amount of pain and ten is like the most amount of pain, that would make it easier to choose how bad it is or not...instead of just going straight to the point, because it’s ki…	She kind of asks like when in the day I get the pain? If I do get any pain, when in the day? Because I think with arthritis, it’s worse in the morning or something. I think she asks if, like, when I get out of bed if I’m really sore and can’t move very well...I think she asks if I, like, struggle doing anything, like going downstairs or looking up or something. I think she asks some of those ques…
Participant 12 (15 year old female)	Yeah, and I don’t know, I think it’s good that they ask about it, and they should, because to make your quality of life better. I’m not saying you don’t have a quality of life if you’re in pain, because obviously you do, but I mean like to make you feel better. Sorry if that’s…	I think it’s very important, because pain can, well it does, affect your daily life..and, well, if you’re just living every day in constant pain then that’s a bit not good.	Oh yeah, mum comes I think, yeah... and then like, talk about medication, and then I’ll usually, my mum will usually say something. And it does get her down, and then I usually start crying.	I: Okay. And do they ever use anything that helps you to talk about pain with them? So, any scales or, you know, tools? CYP: No.	Yeah, and he’ll ask what type of pain it is, and how often, and what time it comes and if there’s a point where it gets worse during the day, and how I’m getting on with the medication that I’m currently on. Yeah...It’ll just be like, oh, so like, it’s just the same questions, but it’ll be like, does it hurt while I’m doing this? Does it hurt here? Does it hurt there? Which part are you feeling t…
Participant 13 (14 year old female)	So I try to help them understand what my pain is like by telling them in detail about how my ankle feels in the early morning as opposed to when I'm going to bed	I tell them how bad my pain is and I try to tell them in-depth about what it's like and stuff. I'd say that all pain is important. I think it's very important because if they don't know what sort of pain I'm in they might suggest the wrong thing and the wrong treatment and that could make things worse.	I'd say that she just gives a general overview of how bad my pain is at that moment in time.	They usually give me a scale of one to ten...Just out loud.	So when she's moving my joints she asks me if it's sore and it usually isn't sore for me apart from my right ankle...He usually asks how bad my pain is and whether the start of the day is a good period of time or a bad period of time.
Participant 14 (8 year old male)	NOT DISCUSSED	NOT DISCUSSED	Although, sometimes my mum and dad are saying it before anyone’s said anything and they’re just, like, he’s been in pain a bit.	NOT DISCUSSED	All I know is she would ask me a couple of questions about it...Like I said earlier, she’s kind of like a physio but she’s not. Because she’ll say, does that hurt, does this hurt, and stuff like that...
Participant 15 (16 year old female)	NOT DISCUSSED	I think it is…sometimes I don’t do it, but I think it’s most important to say that you are in pain and you’re not okay...Yes, I think it’s to tell them that it’s better so they know that some of the medication is working, but if it’s bad, I think it’s really important to tell them.	Yeah, my mum always comes in....I think my mum talks about it more than I do because you’ll get more out of my mum than you do out of me...I think sometimes they’ll ask me, but if they want to get anything out properly, they’ll ask my mum...I’ll be like, I’m fine, or something like that, and then my mum will be like, you’re not fine. Normally that’s when the tears would start...I think so. I thin…	Yes, they’ll say, on a scale from one to ten, how has your pain been in the past week or month?...It is written down but I think they like to ask...Yeah. So you get a sheet when you first go in and you’ve got to put what your needs are, if you’ve got like a bath sheet or like a rail to get in and out of the bath.	Yeah, she asks, like sometimes it will be in my knees, it’s started to come in my knees, so she’ll ask, like, whereabouts is the pain and how have I been?..Yeah, sometimes while I’m doing it, she’ll be like, how is the pain? But most of the time she’ll say, are you up for doing this, is the pain too bad to do it? So, like, sometimes it could be at the side of your hip or in the groin, or maybe ju…
Participant 16 (16 year old female)	NOT DISCUSSED	I mean, if they don’t ask about the pain, there’s no way they can treat it, really. If they don’t know what sort of pain it is or whatever, if they know what sort is it, like dull or a sharp pain, they can, I suppose, find it easier to treat or whatever.	I mean, she did, yeah, she was just saying how it’s keeping me up at night and things like that and how it’s affecting my daily life, yeah...I found it quite helpful ’cause I’ve got quite a lot of social anxiety, I don’t like talking to new people or anything like that but…in person, I’m alright on the phone but it’s just in person...It’s just when I’m having to be in a room with someone, I just …	Just anyone that’s reasonable, really, that doesn’t undermine what you’re feeling and things like that. Just, sort of, how your pain affects you or what it feels like...The only thing, like, what are you feeling, like one to ten, things like that... I think they write it down and put it in and that’s it. I know (the consultant) used to have a little stick man and label where the pain was...They’d…	She asked if I feel any pain or things like that...Well, when I was younger, he was just asking me what the pain felt like and things like that, how it was affecting me, what would be the ideal outcome through medications and things like that.
Participant 17 (10 year old male)	NOT DISCUSSED	‘Cause like, so they understand how good or bad it's been.	He normally just talks to mum and asks how bad is your pain when it's like happening and how often do the knees and shoulders dislocate...How it's affected, what I’ve been doing and just saying stuff like that...Probably my mum.	So like, depending on how good or bad a week or the last time I’ve seen them since, like just about that and like out of ten how bad or good...Like on a scale of one to ten, how bad or good has it been. I: And do you ever get given anything like that? CYP: Occasionally but not much. It's just a line...I normally just write it or say it.	Yeah, they ask how often I’ve had pain since the last time I saw them...Like how bad, if you have pain, how bad is it and on some days and how bad is it on others...How good or bad it's been.
Participant 18 (16 year old female)	Because that’s the thing about pain, it’s a question I’m obviously expecting. [The consultant] has been very, very helpful to me and I understand that speaking about my pain is the best way to get help. So, I am as comfortable as I can be speaking about it because I understand it is really important to my treatment. ..Well I think it is really important because pain is the most major symptom that…	I understand that speaking about my pain is the best way to get help. So, I am as comfortable as I can be speaking about it because I understand it is really important to my treatment.	My mum comes into every appointment with me...She can sometimes assist with more detail, like where the pain was, if there was any swelling, anything like that...I definitely talk the most.	Well more recently I’ve started keeping a pain calendar, so I generally bring that with me and some notes. I like to have the most concise way to explain my pain and to know when it’s worse and when it’s better...Well it’s appreciated because it’s more detailed than if I was to try and explain it just offhand. I think it does help in my treatment because it helps show when the pain’s worse for me…	Like what tasks with my hands were the most painful and I struggled with the most and like writing to be one of those, which is where we did primarily the writing exercises...I think we just went over what tasks were the most painful for me with my legs and when they were painful and what I can do to try and alleviate some of that pain...She’ll move my joints in certain ways and ask if it’s painf…
Participant 19 (6 year old female)	Because that’s what makes me better.	NOT DISCUSSED	That when I’ve been hurting... Things that I don’t understand and things and…I can’t remember, I don’t know...My mum and [the consultant]..Yes, I don’t talk as much...they speak like 6,082 words.	He’s just asked me about it, not shown me anything about it.	If I’ve hurt a lot, when I’ve hurt, where I’m hurting and that’s it...Every single appointment.
Participant 20 (17 year old female)	I think it’s really, really important because obviously they can keep a track of it over time and they can see how it’s changing or what you’re doing or what they’re saying to you which is changing it and what is best to keep the pain at bay.	Because it will help you recognise what you can do to ease the pain, but it will also help others. Like it could be suggested to them if they can’t get rid of the pain.	There was definitely more time at the beginning where I talked about pain. Because I used to have to explain it to my mum and then she’d tell the doctor, but then I’d have to add to it...Yes. Because obviously like she’d seen what my worst days are like so she’d usually write it down in the diary to document it and then she could go and tell them...Yes she came to all of my appointments...She’d u…	Yes she usually…it was like a slip that I’d have to write on and then she’d ask me more about it...It was just a general diary, but it had been quite good for remembering what happened.	So it would be like on a scale of one to ten what was it like getting up out of bed, ten being it’s really painful. What does it feel like having a shower? Can you shower on your own? Can you wash your feet without it hurting. Can you walk? How does it feel like when you walk and do other exercises? Is there anything that stops you from doing the exercises? I think all of them to be honest. They’…
Participant 21 (12 year old male)	I think it’s fairly important; that’s their, that’s what they’re there for...Well it’s their job to try and fix it.	NOT DISCUSSED	No, usually before, like I go in, or go on the call, I’ll just have like a conversation with my Mum about what I want to talk about.	I: Okay. And, have you ever used anything to help you talk about pain with them? So, any tools like a scale or…? CYP: No.	Yeah, just usual, like how’s pain? How’s your joints? Pretty much the same question, just asked in a different way five times...They ask about like specific joints; so, I can’t, to be honest I can’t remember.
Participant 22 (16 year old male)	I think it’s really important that they ask about it.	Well, if they don’t ask about how the pain is, then they won’t really know how to help. So if you don’t say that the pain’s bad, then they won’t know what to do and the upcoming steps to try and help.	She mostly just describes like…sometimes I don’t notice like my walking and stuff, so she’ll describe like if my walking’s been bad or something like that...I think it’s…I think my mum talks more than me...I think it’s more like…my mum gets more worried about like if she notices something that I don’t notice. So it’s more like smaller things that she’s picked up on that’s starting to occur.	I guess like if you get asked about pain, it’s like it would be nicer to ask like on a scale of one to 10. And it’s just like a basic scenario, if you’re doing something and you rate like the pain of doing it out of one to 10...Yeah, she gave me a leaflet about it.	He checks up on what the pain’s been like and checks up about like the numbness and stuff. That way, he can pass it on to rheumatology...She just asks like what kicks it off, how do I solve it, stuff like that...She asks like is there any certain things that set it off or is there like any movements that you find difficult when it sets off.Like, my progression. So if it’s got worse, if it’s got b…
Participant 23 (12 year old male)	NOT DISCUSSED	I’d probably say it’s very important, because if someone’s having pain and it goes unnoticed it might get worse.	Well she does sometimes but recently my pain’s not been as bad. Like, it does get bad but not as bad. So not recently. But before, because I had some pain in my jaw as well. So she asks about just general pain sometimes...Like, normally just is this pain in his jaw related to the… Or his pain in his ankle related to the arthritis...My mum told me to tell people at the hospital, mm.	They say, like, if you had to rate it on, like, out of ten, how painful it is, ten being awful and zero being not bad at all...They normally write it down though, like, if it’s been bad.	So we go in and we sit down and he asks me about any pain that develops and then he asks if I have any questions. And then he shows me how my blood tests are going and if anything is getter better. And then he shows me…he just tells me a bit more how it’s going...Yeah, and like if anything’s hurting me or not. If anything hurts, if so where, how and how much? Like, how painful it is. And the prob…
Participant 24 (13 year old female)	Dead important...Because they can’t exactly help me if I don’t tell them if I experience a lot of pain or not...I need the help, I want the help, so I tell them everything…	So they can help me and so they can help other people, because if they get symptoms that I have for something they might think one day when someone else comes in, like, oh, she used to have this, could follow up on that.	Because she talks to my mum more than she talks to me...Oh yeah, I forget about quite a lot and she remembers a lot of it...So if something happened that I’d forgot about she’ll tell them...I just try and remember it. That’s why I tell my mum. I’ll tell my mum a day or two before an appointment if I remember something, I’ll be like oh yeah, can you remember this.	No. They ask for a number.	They’d just ask me how I’ve been with the pain...Just where it hurts and what it feels like. I can’t remember that much. All of it really.
Participant 25 (15 year old male)	Very important.	Because if they ask you how the medication’s affecting you and how you are feeling, then they’ll be able to work out whether it’s a good thing that you’re on the medication or a bad thing, they’ll know like what other things you need, so the medication will help you...Because firstly if I tell them where the pain is, they’ll be able to maybe sort out a medication that could help me or give me thi…	Well, I’ll say that I’ve had some pain, and then she’ll say like, oh, about the other time and then that time and then, yeah.	Then she’ll bring out this piece of paper with like a body on it, and then I’ll tell her where my joints have been hurting and everything	Well, no, she asks like if I’ve had pain, when I’ve had pain, and then she’ll check me out on a bed or something like that. So sometimes it’s just like walking up and down, sometimes it’s checking joints on a bed...Yeah, he asked like how I’ve been since my last check-up...Well, when we walk into the actual room where they like talk to us and that, they’ll say like, oh, how have you been, and the…
Participant 26 (7 year old male)	Yes, important.	I: Could you tell me a bit about why you think it's important?" CYP: I can't remember.	Mum talks to them more.	NOT DISCUSSED	I: Do any of them ask you about what hurts and doesn’t hurt, any of the people you see? CYP: Yes. I: They do. Who asks you about that? CYP: What? I: Who asks you about what hurts and doesn’t hurt when you go to hospital? CYP: [the nurse]. I: [the nurse] does. What does she ask you? Can you remember? CYP: No.

## Sheet: Barriers to pain comm
	2.1 Appropriate timing of pain communication	2.2 Difficulties finding the terminology to express pain	2.3 Feeling nervous, scared and/or overwhelmed	2.4 Pain uncertainty	2.5 Pain dismissal
Participant 1 (17 year old male)	I guess to be honest I don’t really bring it up unless they bring it up, but if it’s been a particularly bad flare then I’ll walk in and I’ll say, [the rheumatologist] my legs are hurting so bad and my knees are swollen.	NOT DISCUSSED	Do you feel comfortable having conversations about pain with [the rheumatologist]? CYP: Yeah. I: And with the physio? CYP: Yeah. I: Who would you say you feel more comfortable with? CYP: I think [the rheumatologist] I: Is there any reason for that? CYP: Because if I tell the physiotherapist then she’ll just make me do loads of exercises. I think just sometimes if I’m just not in the mood, I will …	NOT DISCUSSED	I feel like they’re less focused on it. I feel like to them it might be less important in terms of my care but to me at the time it’s the most important thing because it’s causing me pain at the time, it’s stopping me from doing my daily things. Because I don’t think is it the arthritis pain or is it this pain or is it that pain, I just think my leg’s hurting...I think sometimes it could have bee…
Participant 2 (15 year old male)	NOT DISCUSSED	I: Okay, so you don't like talking at appointments? CYP: No. I: Is there a reason for that? CYP: No, just don’t feel like it.	NOT DISCUSSED	NOT DISCUSSED	NOT DISCUSSED
Participant 3 (18 year old female)	Well, the conversation normally starts with, [the rheumatologist] goes so how have you been.	NOT DISCUSSED	There's times when I've not wanted to bring up my pain when my mental health's been bad as well, because I didn't want the stress of knowing that possibly I could have something else wrong with me. Do you get what I mean? The ways they ask me is obviously good, because they don't force anything out of me like, they don't get frustrated or thingy if I have a little emotional tic...Because when I f…	Do you know what, it's the fear of the unknown with me, because it's is it going to happen, or when is it going to happen, I don't know...Well, I'd wish that I could tell them the pain, where it is, and they could snap their fingers and give me a diagnosis. Because with me it's all the uncertainty that gets me wound more than anything. I wish that I knew what was going on with my body, but unfort…	NOT DISCUSSED
Participant 4 (15 year old male)	I don’t…it’s different each time, sometimes like if I’ve been really bad, that’s like the first thing I’ll say, but sometimes it’s just the normal pain, she’ll just ask...or my mum brings it up like straight away.	NOT DISCUSSED	NOT DISCUSSED	NOT DISCUSSED	NOT DISCUSSED
Participant 5 (8 year old male)	NOT DISCUSSED	NOT DISCUSSED	NOT DISCUSSED	NOT DISCUSSED	NOT DISCUSSED
Participant 6 (9 year old female)	NOT DISCUSSED	NOT DISCUSSED	I don’t really feel comfortable talking about pain. I: Okay, you said before that the physio said it wasn’t their job to ask you about pain, who does ask you about pain at the hospital? CYP: No one. I: Nobody? CYP: I don’t let them. I: You don’t let them? CYP: Mm-hm. I: How do you mean? Can you tell me a bit about that? CYP: I don’t just really like them asking about pain, so I just say… I: So yo…	NOT DISCUSSED	CYP: I don’t let them. I: You don’t let them? CYP: Mm-hm. I: How do you mean? Can you tell me a bit about that? CYP: I don’t just really like them asking about pain, so I just say…I don’t know, it’s just like something that I don’t like to talk about in general, so I just don’t. CYP: Generally he wouldn’t really listen. I: Say that again. CYP: Generally he wouldn’t really listen. I: He doesn’t li…
Participant 7 (18 year old female)	Because sometimes I go and the first question is how is your pain, and I’m like give me a minute please. Let me, in my own time, open up. I know you’ve got to see a thousand more people today, but just give me ten seconds to adjust myself to the room. Let me make my own pace...Usually the team because normally it is one of those first questions of how have you been, and then you can be like, well…	When I was younger, I think as well it was to do with kind of... When I was younger, it was, oh, I’m being listened to now. And also, I didn’t really know how to articulate what I was saying. So, when I’d say I’m in pain, they’d be like, oh, what type of pain. And I’m like, I don’t know pain has type. But now I’m 18, now I’m a lot older, when we discuss it, I can be a lot more sort of targeted in…	NOT DISCUSSED	Not with sort of the departments I’ve been seeing recently. I felt like sometimes when I started going and I was with orthopaedics, it was sort of that, well, your x-rays are not really showing anything, your MRI is showing a bit. And then you say, but I’m in pain and it’s really hard to say. And especially when you’re younger. You’re in pain, you don’t know how to articulate it.	Take it easy a lot of the time. I get that a lot. Know your limit. Re-evaluate yourself as well. In OT, we’ll sort of... Knowing your triggers. I now know I can’t be writing in class more than an hour otherwise my hands start hurting. So, we kind of, well, let’s write for 40 minutes, take a five-minute break, write for another 40. Stuff like that, really. Because obviously you know yourself bette…
Participant 8 (13 year old female)	No. No, it’s always first thing when I come into appointments. They’ll say how are you and things like that. And how is your pain. And I’ll always…I don’t think it’s ever really me.	It’s really, really hard to explain. It was just a constant, constant…I really can’t explain it, it’s a different type of pain. Like, my arthritis pain is so, so different to any other type of pain that I’ve ever had before. Like when my joints are in flare, I can really tell that it is my arthritis. I think it’s like just a constant, constant really, really bad pain. It’s really weakening... So …	NOT DISCUSSED	NOT DISCUSSED	Maybe if I’m in remission or not…for the last few appointments I’ve…I find it unlikely given my condition. It’s known for pain, that’s what I’m there for really.
Participant 9 (18 year old female)	Usually always the professional and then usually my mum will say…will answer the questions. Usually it’s how’s the pain and I’ll say oh it’s like this and then my mum will say she’ll have had this experience. It’s that kind of thing. It always starts with the professional...If I was doing my exercises and she could see they were starting to be really hurting me, even though I have to do a certain…	Before I really struggled with putting my pain into words because it wasn’t…because it was happening so often but every time the sensations were different, it was really difficult to find a care plan that works with the different sensations I’ve been feeling. Whereas now it’s like I know what I’m feeling, I can put it into words and they can help me where I am now.	NOT DISCUSSED	NOT DISCUSSED	NOT DISCUSSED
Participant 10 (13 year old female)	So, he like starts it, he asks like the question, saying where’s it been painful and is there anything that’s like hurting. And then like you, kind of, just like go into it from there saying, nothing has been hurting, or my knee’s been hurting like lately, and then you, kind of, just like go into it.	NOT DISCUSSED	NOT DISCUSSED	NOT DISCUSSED	NOT DISCUSSED
Participant 11 (12 year old female)	Normally the doctors ask first and then you answer.	When I was younger, to be honest, I didn’t really pay too much attention to the conversations because I know my mum. But I have in the past few months now because I’m a bit older now...it’s kind of just the same questions, like, have you been feeling any pain? Like kind of the facts.	I find it fine, to be honest. I kind of know that she’s doing it to make sure I’m alright... I mean, sometimes it’s a bit scary because if I know that I’ve been getting some pains and they might have to put me on a really bad medication again. Because it’s not very nice, it’s…it’s not very nice...Also sometimes because you don’t want to talk about it because it makes you feel different. Because n…	NOT DISCUSSED	Maybe if, like, that on that sheet of paper maybe if you put like quite a low score, then they won’t say anything. It’s hard to answer that one, to be honest...
Participant 12 (15 year old female)	I do occasionally (write a list), but then sometimes I think it’s like, not worth it anyway. Because they listen to everything that I say, but then sometimes if you do it, and they don’t, then it just feels even worse, you know what I mean? Because you had all this you wanted to say, and you never got to say it.	NOT DISCUSSED	Well, she gave me a TENS machine, and she was the one who gave me the crutches. And oh, we like come up with things to help my routine to be more…less painful...She helps me to come to terms with the fact that I am in pain, if that makes sense? I can’t explain it. Because I often get frustrated that I can’t do the same things that my friends are doing, or the same way, and she has been helping me…	NOT DISCUSSED	At our last [nurse] appointment, she was just like, I told her about it and she was just like I’ll just have to leave that to [the physio] because yes, she’ll be better off at dealing with it than me...It’s usually the professional, I think...And so, and then when we went, I’d had an MRI and it was okay...And I think, because of that, she just kind of brushed off, not everything I was saying, but…
Participant 13 (14 year old female)	I: Okay. And who tends to bring up how pain's been at clinic, so who would you say starts the conversation, would you say it's the professionals or you or your mum? CYP: Whoever. I: Whoever? Okay, so it can change, it's not always the same person? CYP: Yeah.	Oh, yeah, yeah, I think I've grown in confidence as I've gotten older...I can't really think of a particular way but I'd say that how they're asking me now because I think I'm happy that I've grown in confidence and that I'm speaking out about my pain as opposed to when I was younger.	Now I am completely honest with them but in the past I haven't been completely honest...I remember on countless occasions that I wouldn't say that I'm in pain to the doctors but when we were walking out of the hospital I'd say to Mum that my ankle's hurting. And then she would always say that you should have told the doctors that...I'm thinking that I was just a bit scared.	NOT DISCUSSED	NOT DISCUSSED
Participant 14 (8 year old male)	I think they…I think, sometimes, they ask me to do stuff like move my foot around and does that hurt? Really, mainly the answer’s no, I don’t know why. I mean, it tingles a little, but it’s not a pain tingle, it’s not like tingle, tingle not pain...I can’t think of one.	But then she just starts talking to my mum about stuff I don’t know and words I kind of know, but not much..Only when I was a little kid, I think I was either too young for words or I just thought no. But I always think I’m not going to…even if I do try, I’m never going to keep it a secret for long because then they’d just think I’m alright and then as soon as I’m limping and if they ask me if I’…	You know what, I don’t really mind. Because they’re not terribly mean or something. Like, I don’t mind, they’re not mean to me, it’s just, I mean, I’m okay with it...Yeah, I don’t mind. I mean, it’s for my own good..Sometimes I do get a tiny bit nervous, but never full on I don’t want to tell you, but sometimes…I’ve never been like that...I think it’s more I’m just a bit scared or something like …	Well, really, when I was younger, I was quite confused, but now I’m just, like, that’s my arthritis, I won’t worry about it because I mean, I know it’s not the end of the world now that I’ve got it...I never think now that it’s the end of the world, I’ll never be able to walk again. But I used to think bad stuff about it, but now I’m…And now, basically, like, well I mean, just wait and see if thi…	NOT DISCUSSED
Participant 15 (16 year old female)	So she’ll ask, how have you been, and then I’ll either say, not really good, or it’s been bearable, or something like that. So it’s really [the consultant] who starts it.	NOT DISCUSSED	I don’t like speaking about the pain because then it just makes me feel like I can’t do what other people can do...If it’s been a bad month, the appointments will go on longer because we’ll have to talk about higher-ing the medication or lowering it...For me personally, I won’t want them to ask questions. I don’t like going to hospital appointments at all...I think it’s just because I know I’ll s…	NOT DISCUSSED	NOT DISCUSSED
Participant 16 (16 year old female)	Professionals would ask me questions.	So, she does ask me things like that but it’s just there’s not as much to talk about anymore ’cause I’m not really struggling as much...I really don’t remember, to be honest, it was so long ago but I really didn’t like hospital, I didn’t want to be there or anything like that. Yeah, I just would sort of sit there and answer the questions as much as I could, yeah...I don’t know, I think it was jus…	NOT DISCUSSED	Anything really, there was one point where I was getting quite a few viruses ’cause I was run down a bit, and I asked the nurse if the medication was affecting anything like that, yeah...Just things that needed questioning, really, I don’t…can’t really think of any examples but yeah...I’m not sure, just I think the level of pain and how much it does hurt, I think that’s important not to get…not t…	I think it’s because there’s not as much pain and the medications are working, there’s no need to really discuss any other form of pain medication, anything like that.
Participant 17 (10 year old male)	They ask me first…It feels like they are trying to talk about something different and they are not like that interested.	NOT DISCUSSED	They are fine questions.They’ve changed depending on how better or worse the pain has got...Because I’m fed up of my pain and I just don’t really want to talk about it.	NOT DISCUSSED	It feels like they are trying to talk about something different and they are not like that interested.
Participant 18 (16 year old female)	It’s definitely the professional. It’s like the first thing that’s asked when I come and sit down.	NOT DISCUSSED	NOT DISCUSSED	NOT DISCUSSED	NOT DISCUSSED
Participant 19 (6 year old female)	At the end of my appointment...When [the consultant] doing my prescription.	He still gives me my magic cream, my numbing cream for my injections because I have numbing cream for my injections otherwise, I’ll scream and cry a lot...When I’m sitting on my mum’s knee and listening to what they’re saying, and I don’t understand it.	NOT DISCUSSED	NOT DISCUSSED	NOT DISCUSSED
Participant 20 (17 year old female)	Usually the professional will ask about it and then obviously I would expand on it.	Yeah. I mean obviously because I was a child it was a lot harder to explain the pain, because I didn’t really understand it. But those questionnaires they were really helpful...Yeah. I mean obviously I’ve been doing it for quite a long time, so I’m used to it...I think it’s because I used to see her a lot more and she seemed really, really supportive.	I was quite scared to be honest. It was like thrown in the deep end and I didn’t really understand what it was. I didn’t even realise children could get arthritis, so when they were asking me all these questions it was like oh it’s quite scary because it’s going to affect my life...I mean that was the one thing I was really worried about because I feel…I know when I’m older I’m probably going to …	He talked me through what it was and then he made me say back what it was. So he made sure I understood what it was...So, it would usually be like, I’d say my knees are hurting me, so we’d get exercises that focused on my knees...She’d usually ask what exercises can I do without as much pain being effective by me. Then I’d say well it’s usually things like I can stand up against the wall or I can…	NOT DISCUSSED
Participant 21 (12 year old male)	Yeah. Yeah. I don’t know. It depends from appointment to appointment. It’s probably balanced. But, usually they talk more than us, than me and my Mum...Them….As soon as I walk in the door.	NOT DISCUSSED	NOT DISCUSSED	NOT DISCUSSED	Well, I think, the problem with them is, they can talk about pain, that’s not really the issue. The issue with them is, they don’t want to do anything about it.
Participant 22 (16 year old male)	But, instead, they’ve crammed it all into one, so it’s just like duh, duh, duh, all just different questions constantly coming at you.	I guess it’s just like trying to remember the stuff...I don’t really know. I guess it’s less like an appointment because you also have like just general speaking to them about other things rather than just what’s going on.	I have gone to hospital and not want to talk about it because it’s more of a worry of it’ll start something up again and then I’ll be more back into the hospital more frequently...Yeah, I worry that if I talk more about pain, it’ll involve like more departments, which means more hospital appointments and stuff like that.	NOT DISCUSSED	NOT DISCUSSED
Participant 23 (12 year old male)	NOT DISCUSSED	NOT DISCUSSED	NOT DISCUSSED	NOT DISCUSSED	NOT DISCUSSED
Participant 24 (13 year old female)	NOT DISCUSSED	No, it’s quite easy. Yeah, just easy to talk about it... Because it just feels like it’s a normal thing. To me it’s a normal everyday thing. If I had to mention it to people that weren’t doctors or people that weren’t my mates I’d be okay. But it’s easy to talk about.	NOT DISCUSSED	NOT DISCUSSED	NOT DISCUSSED
Participant 25 (15 year old male)	Yeah, they’ll ask me about it first, yeah.	NOT DISCUSSED	NOT DISCUSSED	NOT DISCUSSED	NOT DISCUSSED
Participant 26 (7 year old male)	NOT DISCUSSED	NOT DISCUSSED	NOT DISCUSSED	NOT DISCUSSED	NOT DISCUSSED

## Sheet: Facilitators of pain comm
	3.1 Informal conversations	3.2 Feeling reassured and cared for	3.3 Familiarity	3.4 Communicating and managing the emotional impact of pain
Participant 1 (17 year old male)	NOT DISCUSSED	NOT DISCUSSED	NOT DISCUSSED	To be honest this is probably a mad answer but I just mask it with other pain. I’ve not done it in a while because of my head injury as well but I’d go to boxing or I would go to rugby and just…even if my hands were hurting, I’d just mask it in that pain and then just let it out there. Even though it wouldn’t help me in the long run, it would get me out of it for that moment. But in terms of if I…
Participant 2 (15 year old male)	NOT DISCUSSED	NOT DISCUSSED	NOT DISCUSSED	CYP: Probably distraction and medicine. I: Yeah, okay. So, with distraction, is that your games that you play and...? CYP: Yeah, or going on my bike.
Participant 3 (18 year old female)	Yeah. You'd think after four years you'd get a bit better at it, but you don't. Because it's like every time I go there's a new question that arises. It's like a counselling session. We talk about obviously issues that I'm facing and struggles with the pain and the symptoms and all that kind of stuff. And then we'll have a five or ten minute conversation about like what we've done on the weekend …	It's a really friendly environment...And I know that [the rheumatologists] here to help me and I've got a bond with her, we've formed a relationship, and I know that she's here to help me and not here to watch me struggle. And everything that she does is for my best interests.	But the rheumatologist has grown up with me in these past four years. And when I see the rheumatologist I don't feel obliged or anything to talk... Because it's like every time I go there's a new question that arises.	Oh no, because it's normally pretty good there. But then I'm quite an emotional person, when it comes to my issues, because I don't really speak about it a lot outside of the hospital...I just break down… Right, so put my mind somewhere else. Like I said to you then, if I focus on the pain then the pain's going to overtake it. If I put all my focus on one thing then at least I'm not focused on wh…
Participant 4 (15 year old male)	NOT DISCUSSED	I: Okay, and then do you feel comfortable talking about pain with [the rheumatologist]? CYP: Yeah. I: Okay. And how do you feel about what she asks you about pain, so when she asks you where it is, how does that make you feel? CYP: Normal.	NOT DISCUSSED	NOT DISCUSSED
Participant 5 (8 year old male)	NOT DISCUSSED	Yes, I feel comfortable talking to her [the rheumatologist]...And I know that [the rheumatologists] here to help me and I've got a bond with her, we've formed a relationship, and I know that she's here to help me and not here to watch me struggle. And everything that she does is for my best interests.	NOT DISCUSSED	I think to talk about how it feels.
Participant 6 (9 year old female)	NOT DISCUSSED	NOT DISCUSSED	NOT DISCUSSED	No, I don’t like to talk about my feelings either.
Participant 7 (18 year old female)	NOT DISCUSSED	Sometimes I just want to be told it’s okay to have a bad day, it’s okay to not want to go out with your friends if you’re not feeling too great in yourself. Because I know that I’ll try and push myself and I’ll just make myself feel worse.	Yes, I think sort of knowing more. Getting a diagnosis with it. So, when I got my Raynaud’s diagnosis, they then tailored appointments around sort of that more. So, instead of it being let’s work out why you’ve got, you know, really cold extremities and why you’ve got pain in your hands, it’s now we know it’s this, now let’s look at how we target it.Age I think has helped. I think as I’ve got old…	You hear it a lot with mental health services, but sort of when it comes to pain, I think the mental health side’s forgotten a little bit...If anything, I just want to sort of reiterate that fact of it affects both physical and mental health, and I think they need to be addressed both.Yes. I usually talk about sort of how the medication’s affecting me because obviously they all come with sort of …
Participant 8 (13 year old female)	NOT DISCUSSED	I think it’s really important because I think it shows that they care. And it is nice to be asked how I’ve been coping or how much pain I’m in because I think it just gets it off my chest really. ’Cause when I’m in pain I don’t really say anything. I think I’ve built my tolerance up quite a lot so to me I could be in a little bit of pain and to someone else with a really low pain tolerance or the…	I think at the start I wasn’t as open but now I’ve been going to the same people for two years now and I think I’m really comfortable around them. I know them, really.	She [occupational therapist] normally asks how I am generally, how I’ve been, like my mental health and stuff like that. How I’m coping with everything. I: And then you said you see the psychologist? So what does she talk to you about when you see her? CYP: My mood and what my goals are for what I want to be doing. Just how really I am, how’s general life and if I’m managing and if I need to get …
Participant 9 (18 year old female)	She’d talk to me about really random things and distract me. She’d to talk to my mum about stuff and they’d be laughing and it was a nice distraction so that she could get her job done.	They’ve always been right on the money with we’re here to help you, you tell us what you can and we’ll give you the best healthcare we can.	I’m glad that they ask them the way they do and how consistent they are. They always make sure that everything they ask is consistent within every appointment. They never stray off topic.	NOT DISCUSSED
Participant 10 (13 year old female)	NOT DISCUSSED	NOT DISCUSSED	I’m all fine with the questions that they ask me.	NOT DISCUSSED
Participant 11 (12 year old female)	NOT DISCUSSED	I find it fine, to be honest. I kind of know that she’s doing it to make sure I’m alright.	I think they say, like, keep an eye on yourself and if you feel like you’re getting any worse, just book another appointment to check it out again.	NOT DISCUSSED
Participant 12 (15 year old fmeale)	CYP: Well, with them [physio and occupational therapist] it’s much more chilled, I don’t know. I: What do you mean by chilled? CYP: Like, I think it’s just not as hard to say, like clinical. I: Yeah. CYP: I mean it’s more relaxed, it’s not as like, this, this, this, this, this, like, I can’t explain it, it’s just more aah, like you feel like you’re talking to somebody that you know rather than a …	NOT DISCUSSED	NOT DISCUSSED	She [psychologist] talks about how pain affects me daily, and my family and what it does to my mood, yeah...she’ll just be like, so how do you think pain affects you daily? How are you coping with that? Yeah. Things like that... I tell about things that have happened that have upset me... Usually with pain, but sometimes more broad in terms of just like medically...She [psychologist] helps me to …
Participant 13 (14 year old female)	NOT DISCUSSED	NOT DISCUSSED	NOT DISCUSSED	NOT DISCUSSED
Participant 14 (8 year old male)	NOT DISCUSSED	NOT DISCUSSED	NOT DISCUSSED	NOT DISCUSSED	.
Participant 15 (16 year old female)	Because I’ve known [the physiotherapist] longer, I think it’s because she knows me, she knows how to make jokes and all that, so there’s less crying about when I’m with [the physiotherapist]. She’d ask me how was the pain, but other than that, it was mostly how I am around the house, or how is…? So it wouldn’t be focused on just the pain, she’d try and distract me from other things, from just tal…	NOT DISCUSSED	Because I’ve known [the physiotherapist] longer, I think it’s because she knows me…so there’s less cryin	I: Okay. And what do you think brings on good pain days and bad pain days? Is there anything that you think leads up to those? Anything that you do or don’t do? CYP: I’m not sure. Like the doctors says that if something happens, emotional or physically, then the pain gets triggered, but I don’t know. I: And do you feel that that’s what does happen? CYP: Sometimes it does. I: And what kind of thin…
Participant 16 (16 year old female)	NOT DISCUSSED	It’s not like it was an unfriendly place ’cause it was lovely and everyone was so nice, all the nurses were lovely but I just wanted to be doing other things...I mean, it’s not as much anymore, I’m not really fussed, but yeah...They don’t talk at you, if you know what I mean, they talk to you and they talk to you instead of talking to your parents. I mean, I think when you’re at that age, you don…	NOT DISCUSSED	NOT DISCUSSED
Participant 17 (10 year old male)	NOT DISCUSSED	NOT DISCUSSED	CYP: Yeah. I know that I’ve been talking to them for a while. I: Yeah. Do you think that helps that you've been seeing them for a while? CYP: Yeah.My knee pain and dislocations...Occasionally my shoulder pain, but it's not that bad though...The dislocations and like tiredness...Just the whole, like how it feels and how it stops me doing things...Like asking a different way...Like saying it in a d…	NOT DISCUSSED
Participant 18 (16 year old female)	NOT DISCUSSED	So, yeah I’m very comfortable talking about my pain, especially with my rheumatologist... I think it’s the most comfortable way for me personally. Because it’s like gradually talking about it, it’s not all at once. If I forget anything it’s probed, so I can go into as much detail as I need to	I think it was discussed in more detail because I was a new patient. So, we had to go over obviously getting the diagnosis itself and seeing what my pain was like as a whole and the other symptoms that might come with my pain. Things like that. It’s now understood what I actually have so it’s easier to understand my pain I’d say...At the start it was definitely more uncomfortable to speak about m…	NOT DISCUSSED
Participant 19 (6 year old female)	NOT DISCUSSED	He does a really good job at making me better.	NOT DISCUSSED	I don’t know really. I don’t know...I always make sure that I tell my mummy and if I’m at PE and if I start to hurt my ankle. When I was in FS2, I was crying coming out of the gate because my teacher didn’t let me sit out when they were really hurting.
Participant 20 (17 year old female)	NOT DISCUSSED	I think it’s because I used to see her a lot more and she seemed really, really supportive...No I think they did everything they could to make me feel more at ease and obviously I was struggling with the medicine that I was on, so they did everything to try and get rid of pain or sickness	I: Okay. Do you feel comfortable having conversations about pain with those professionals? CYP: Yeah. I mean obviously I’ve been doing it for quite a long time, so I’m used to it.	I: What type of things would make it to that list that you think oh I’m going to talk about that at my appointment? Or I mustn’t forget that. CYP: Usually it would be how bad the pain got that week, or how I was feeling. Because I just remember feeling really, really down all the time.
Participant 21 (12 year old male)	NOT DISCUSSED	NOT DISCUSSED	Yeah, they ask the same like five questions every time I go in. And, by the time I come out, nothing gets changed on what we’re doing...To be honest, it’s a bit of a waste of time.	NOT DISCUSSED
Participant 22 (16 year old male)	NOT DISCUSSED	I don’t know if it’s like I’ve seen them for longer, so it’s more like…I don’t know, I guess it’s just like more comfortable with them...I guess the difference is, because we’ve outlined some of the work, it’s more just kind of clear up the smaller bits about it. So it’s not like as serious now.	NOT DISCUSSED	NOT DISCUSSED
Participant 23 (12 year old male)	NOT DISCUSSED	It’s easy with all of them because they’re all very nice...I just don’t like bothering people...Yeah, like I thought it was unneeded because I didn’t think I’d have anything wrong with it...No, I didn’t really think much of it and I just didn’t think it was needed and I didn’t really want to bother anyone with it.	They’ve not been as long anymore and not as in-depth...Probably because it’s been getting better, my arthritis, and it’s not as bad anymore and, yeah…	NOT DISCUSSED
Participant 24 (13 year old female)	NOT DISCUSSED	NOT DISCUSSED	Yeah. Because they were going on about how my sister had it she just used to talk about the problems with her knee. It’s like I wasn’t just going to just talk about that, because I didn’t fully trust her yet. But she just expected me to straight away...Because at first they were trying to learn about it, trying to learn about me dealing with it and all that. Now it’s just like okay, I already kno…	NOT DISCUSSED				.
Participant 25 (15 year old male)	NOT DISCUSSED	I’m not bothered about it.	No, no, they have changed because of the medication, they’ve like asked how medication’s affected me, how it’s helped, like benefits...Just so they could see how I’m coping with the medication, the new medication they put me on.	NOT DISCUSSED
Participant 26 (7 year old male)	NOT DISCUSSED	NOT DISCUSSED	NOT DISCUSSED	NOT DISCUSSED

## Sheet: Dissatisfaction with pain comm
	4.1 Challenges interpreting pain advice	4.2 Anger at healthcare professionals pain management explanations
Participant 1 (17 year old male)	So two types of pain, I think they refer to the other one as a mechanical pain and the arthritis one as arthritis pain. So the word mechanical. Puts metal in my mind and I don’t know if it’s a bad thing or a good thing. Now I’ve been told it’s not the arthritis pain it’s more muscle pain because I’ve not really done any sports. Because before I had some arthritis pain and I wasn’t really doing mu…	NOT DISCUSSED
Participant 2 (15 year old male)	CYP: I think where it is because then you can decide if it’s arthritis or not. I: Arthritis or not. CYP: Yeah. I: Okay, so tell me a bit more about that. Have you had those conversations at the hospital about whether pain is arthritis or something else? CYP: Yeah. I: You have. Okay, and when they speak to you about pain as part of arthritis, what do they tell you about that kind of pain? CYP: I’v…	NOT DISCUSSED
Participant 3 (18 year old female)	The occupational health tell me that I need to sleep because they deal with like my sleep programme and everything. And my physio tell me I need to do my stretches, so I do my stretches To be honest, I'm normally hysterical and in tears. I know that she wants to refer me to a pain clinic to help me deal…because she's like me, she knows about like distracting herself from the pain and she says tha…	NOT DISCUSSED
Participant 4 (15 year old male)	Usually it’s just take like certain tablets that will help. Say if I need…say if I’ve had a really bad time, spell, whatever, they’ll say you need stronger tablets and they’ll give us this like slip that’ll say something pharmacy and get it. Oh, prescription, that’s the word.	NOT DISCUSSED
Participant 5 (8 year old male)	I think they’ve mainly told me to keep up with exercises. Yes, they tell me to exercise.	NOT DISCUSSED
Participant 6 (9 year old female)	Nothing actually makes it better. It sort of gets worse by each hour, it gets gradually worse pain.	NOT DISCUSSED
Participant 7 (18 year old female)	NOT DISCUSSED	NOT DISCUSSED
Participant 8 (13 year old female)	I think they tell me to keep moving. They do that a lot, they always tell me to keep moving. I think they just say have a bath and, you know, try and relax and move your joints carefully. But other than that, I can’t really think of any sayings that they do tell me really. I think it’s all just a mixture.	NOT DISCUSSED
Participant 9 (18 year old female)	Pain management typically says sometimes hot baths will have, so I have Epsom salts and stuff and stretching them and things like that. And they’ve given me a TENS machine they said that would help. Then physio have said you could try doing your exercises, so it was always you can do the hot baths and the TENS machine stuff. Pain management were also the ones that said about the tablets and stuff…	The exercises and making sure that they’re stretched and I’m not moving on them. I have to move on them so I try and do a walk before I go to bed every night to tire them out. We have an acupuncture mat that I sometimes use. I have a heat pad that I use. I have ankle weights to help strengthen them with my stretches. Then when I went to hydro they said the best thing to do for your condition spec…
Participant 10 (13 year old female)	They always just say the pain is going to be different depending on the person, the sensation is going to be different. But it’s teaching you…it’s always teaching me how to manage it, that’s what it is. So physio reduces it, pain management will teach you how to manage it. I never remember any key terminology they use, the only thing I remember is the boom and bust cycle. Like have you been like …	NOT DISCUSSED
Participant 11 (12 year old female)	It’s quite hard to tell because it can just start and stop. It’s really difficult with arthritis to know when it’s coming up, so I can’t really answer that very well, sorry.	NOT DISCUSSED
Participant 12 (15 year old female)	I mean (activities) are helpful for the stiffness in it, but they’re not helpful pain wise...Yeah, I mean, I don’t think that makes me feel better because my mum says, like, get up. So, I do try and walk around the house a little bit, you know, just to keep myself mobile. I don’t know, to keep…? I try and distract myself somehow, look at my iPad…	NOT DISCUSSED
Participant 13 (14 year old female)	Their advice is usually to rest because…and what we figured out that rest helps my ankle to heal and even though it isn't...that it'll never be like a normal ankle again it's better than being a really painful ankle all the time no matter what I do...I tend to follow their advice.	NOT DISCUSSED
Participant 14 (8 year old male)	Sometimes we ask them if we’re going on walks, what will make it worse, better, or just basically nothing. And sometimes they might say…it basically depends who’s there. And they might say, well yeah, do go on some walks just not massive walks. But I do like massive walks but, I mean, it’s not about what you like or don’t like...Yeah. I’m never quite sure either because I’m just like well, walkin…	NOT DISCUSSED
Participant 15 (16 year old female)	NOT DISCUSSED	I think it’s just because…I think it’s the way that she asks them, like certain ways, it just makes me… Like she’s got this thing called bust and booms and my mum, she’ll agree with[(the nurse], but I know that some of the things that I’ve done, it can… I’ve pushed myself, and other times I haven’t, but they think I have. So it just makes me feel that… I don’t know if it’s anger, but I’m just lik…
Participant 16 (16 year old female)	Well, they would just try different medications, really. I did try physio for a while but nothing really worked, like, the muscle builders and things like that, it didn’t work. But, no, it was just the medication that worked...I don’t know, really, I don’t think anything really caused it to be any worse but I think if I did more exercise in a day, that wouldn’t help.	NOT DISCUSSED
Participant 17 (10 year old male)	To rest and not do too much...And take meditations more...Like try different therapies and stuff like that...Probably depends on the day before that or sometimes it could just happen...Just worrying about it and probably doing too much...I do hydrotherapy...I rest more.	NOT DISCUSSED
Participant 18 (16 year old female)	Their advice is definitely…is usually try to rest up as much as you can, make sure to be taking your pain relief medication and just try to do anything that relaxes you...Well I try to carry on as normal through the day because it’s at the point at which it’s not so bad that I need to cancel everything, and I can’t get out of bed. It can be like that some days but it’s nowhere near as frequent...…	NOT DISCUSSED
Participant 19 (6 year old female)	Sit down a long time or go and lie down on my bed and swallow my tablets...And it makes me feel like I don’t want to run...Yes, I used to be so slow but now I’m so fast.	NOT DISCUSSED
Participant 20 (17 year old female)	But I have noticed losing weight that I can bend my joints so much easier...Yeah definitely because I used to find it hard to crouch down on my knees because my joints felt really tight, but now I can just do it and I don’t feel any pain….I became really depressed, but obviously because I was quite young I didn’t know what it was, so I used to say to my mum, oh there’s a black cloud over me and y…	Well usually it would be like it doesn’t hurt today because I’ve not done as much activity on it, but when I do activity I’m in agony. But obviously they don’t see me in pain which is annoying...Usually it could be if there’s nothing that could be done about it...I mean obviously because they’re children it is a lot harder to diagnose because they don’t know how to express what they’re feeling...…
Participant 21 (12 year old male)	I don’t know, it doesn’t really affect me...I don’t know, not having a bad one the day before...Just not putting a lot of stress on the joints, not doing a lot...If I’ve like done a shit ton on like Saturday, it’s probably going to hurt more on Sunday...Have a bath...And then, yeah, a Tens machine	Yeah, then usually it’s just a bit of a, nothing really happens after that point. They just complain about me swearing for the next…Well, for instance, I’m with the three people I see, the physio, OT and [the psychologist] so, we’ll talk about like pain and then, when I say, well, could we try this to help it? They usually just say no. So, that’s pretty good. We discuss for like ten minutes how t…
Participant 22 (16 year old male)	It’s more like just take a rest, if it hurts standing up, lie down, try and rest your back, stuff like that...Rheumatology tells me to try and use like gels, stuff like that, on the area where it’s sore...It’s near enough all the time. It gets worse with activities that I do and stuff like that...Just doing like small, little movements help like free up the range a bit but that’s about it...I gue…	NOT DISCUSSED
Participant 23 (12 year old male)	They say keep on the medication and if it gets bad have, like, a painkiller of what they’ve prescribed me...They haven’t really told me much about pain. They just said… They’re mostly about stretches...Yeah, only if it hurts when you do the stretches and if any of your joints hurt when you move them in physio...It’s normally just whenever I go running……or do… I do lots of, like, speedy activities…	NOT DISCUSSED
Participant 24 (13 year old female)	Just the same over and over again. Just get a hot bath, get some water bottles, take some painkillers...Because she always kept on going on about other people. It would always be like other people are struggling as well, and I’m just like yes, I know that, my sister is one of them. It’s just like every session she’d just go on about other people. It would get really annoying...Painkillers and hot…	Because she always kept on going on about other people. It would always be like other people are struggling as well, and I’m just like yes, I know that... It’s just like every session she’d just go on about other people. It would get really annoying.
Participant 25 (15 year old male)	Yeah. They say that if I’m hurting, have some tablets, obviously Paracetamol, obviously if I’ve eaten I can have the Ibuprofen, Ranitidine. I remember once they said it could help like if you put something cool on the joint where it’s hurting, so we bought a cooling mat, so I use that…	NOT DISCUSSED
Participant 26 (7 year old male)	NOT DISCUSSED	NOT DISCUSSED
